# Supplementary material for: 3D-MRI brain glioma intelligent segmentation based on improved 3D U-net network
Source: PLoS One. 2025 Jun 13;20(6):e0325534. doi: 10.1371/journal.pone.0325534 (PMC12165427; doi:10.1371/journal.pone.0325534)
Supplement: S1 Data — (ZIP) [file pone.0325534.s001.zip]

Archive with 121 entries (100 files):
- Partial data -Supporting Information file/
- Partial data -Supporting Information file/Brats_1/
- Partial data -Supporting Information file/Brats_1/Brats_flair_slice_77.png
- Partial data -Supporting Information file/Brats_1/Brats_seg_slice_77.png
- Partial data -Supporting Information file/Brats_1/Brats_t1ce_slice_77.png
- Partial data -Supporting Information file/Brats_1/Brats_t1_slice_77.png
- Partial data -Supporting Information file/Brats_1/Brats_t2_slice_77.png
- Partial data -Supporting Information file/Brats_10/
- Partial data -Supporting Information file/Brats_10/Brats_flair_slice_77.png
- Partial data -Supporting Information file/Brats_10/Brats_seg_slice_77.png
- Partial data -Supporting Information file/Brats_10/Brats_t1ce_slice_77.png
- Partial data -Supporting Information file/Brats_10/Brats_t1_slice_77.png
- Partial data -Supporting Information file/Brats_10/Brats_t2_slice_77.png
- Partial data -Supporting Information file/Brats_11/
- Partial data -Supporting Information file/Brats_11/Brats_flair_slice_77.png
- Partial data -Supporting Information file/Brats_11/Brats_seg_slice_77.png
- Partial data -Supporting Information file/Brats_11/Brats_t1ce_slice_77.png
- Partial data -Supporting Information file/Brats_11/Brats_t1_slice_77.png
- Partial data -Supporting Information file/Brats_11/Brats_t2_slice_77.png
- Partial data -Supporting Information file/Brats_12/
- Partial data -Supporting Information file/Brats_12/Brats_flair_slice_77.png
- Partial data -Supporting Information file/Brats_12/Brats_seg_slice_77.png
- Partial data -Supporting Information file/Brats_12/Brats_t1ce_slice_77.png
- Partial data -Supporting Information file/Brats_12/Brats_t1_slice_77.png
- Partial data -Supporting Information file/Brats_12/Brats_t2_slice_77.png
- Partial data -Supporting Information file/Brats_13/
- Partial data -Supporting Information file/Brats_13/Brats_flair_slice_77.png
- Partial data -Supporting Information file/Brats_13/Brats_seg_slice_77.png
- Partial data -Supporting Information file/Brats_13/Brats_t1ce_slice_77.png
- Partial data -Supporting Information file/Brats_13/Brats_t1_slice_77.png
- Partial data -Supporting Information file/Brats_13/Brats_t2_slice_77.png
- Partial data -Supporting Information file/Brats_14/
- Partial data -Supporting Information file/Brats_14/Brats_flair_slice_77.png
- Partial data -Supporting Information file/Brats_14/Brats_seg_slice_77.png
- Partial data -Supporting Information file/Brats_14/Brats_t1ce_slice_77.png
- Partial data -Supporting Information file/Brats_14/Brats_t1_slice_77.png
- Partial data -Supporting Information file/Brats_14/Brats_t2_slice_77.png
- Partial data -Supporting Information file/Brats_15/
- Partial data -Supporting Information file/Brats_15/Brats_flair_slice_77.png
- Partial data -Supporting Information file/Brats_15/Brats_seg_slice_77.png
- Partial data -Supporting Information file/Brats_15/Brats_t1ce_slice_77.png
- Partial data -Supporting Information file/Brats_15/Brats_t1_slice_77.png
- Partial data -Supporting Information file/Brats_15/Brats_t2_slice_77.png
- Partial data -Supporting Information file/Brats_16/
- Partial data -Supporting Information file/Brats_16/Brats_flair_slice_77.png
- Partial data -Supporting Information file/Brats_16/Brats_seg_slice_77.png
- Partial data -Supporting Information file/Brats_16/Brats_t1ce_slice_77.png
- Partial data -Supporting Information file/Brats_16/Brats_t1_slice_77.png
- Partial data -Supporting Information file/Brats_16/Brats_t2_slice_77.png
- Partial data -Supporting Information file/Brats_17/
- Partial data -Supporting Information file/Brats_17/Brats_flair_slice_77.png
- Partial data -Supporting Information file/Brats_17/Brats_seg_slice_77.png
- Partial data -Supporting Information file/Brats_17/Brats_t1ce_slice_77.png
- Partial data -Supporting Information file/Brats_17/Brats_t1_slice_77.png
- Partial data -Supporting Information file/Brats_17/Brats_t2_slice_77.png
- Partial data -Supporting Information file/Brats_18/
- Partial data -Supporting Information file/Brats_18/Brats_flair_slice_77.png
- Partial data -Supporting Information file/Brats_18/Brats_seg_slice_77.png
- Partial data -Supporting Information file/Brats_18/Brats_t1ce_slice_77.png
- Partial data -Supporting Information file/Brats_18/Brats_t1_slice_77.png
- Partial data -Supporting Information file/Brats_18/Brats_t2_slice_77.png
- Partial data -Supporting Information file/Brats_19/
- Partial data -Supporting Information file/Brats_19/Brats_flair_slice_77.png
- Partial data -Supporting Information file/Brats_19/Brats_seg_slice_77.png
- Partial data -Supporting Information file/Brats_19/Brats_t1ce_slice_77.png
- Partial data -Supporting Information file/Brats_19/Brats_t1_slice_77.png
- Partial data -Supporting Information file/Brats_19/Brats_t2_slice_77.png
- Partial data -Supporting Information file/Brats_2/
- Partial data -Supporting Information file/Brats_2/Brats18_2013_3_1_seg_slice_77.png
- Partial data -Supporting Information file/Brats_2/Brats18_2013_3_1_t1ce_slice_77.png
- Partial data -Supporting Information file/Brats_2/Brats18_2013_3_1_t1_slice_77.png
- Partial data -Supporting Information file/Brats_2/Brats18_2013_3_1_t2_slice_77.png
- Partial data -Supporting Information file/Brats_2/Brats_flair_slice_77.png
- Partial data -Supporting Information file/Brats_20/
- Partial data -Supporting Information file/Brats_20/Brats_flair_slice_77.png
- Partial data -Supporting Information file/Brats_20/Brats_seg_slice_77.png
- Partial data -Supporting Information file/Brats_20/Brats_t1ce_slice_77.png
- Partial data -Supporting Information file/Brats_20/Brats_t1_slice_77.png
- Partial data -Supporting Information file/Brats_20/Brats_t2_slice_77.png
- Partial data -Supporting Information file/Brats_3/
- Partial data -Supporting Information file/Brats_3/Brats_flair_slice_77.png
- Partial data -Supporting Information file/Brats_3/Brats_seg_slice_77.png
- Partial data -Supporting Information file/Brats_3/Brats_t1ce_slice_77.png
- Partial data -Supporting Information file/Brats_3/Brats_t1_slice_77.png
- Partial data -Supporting Information file/Brats_3/Brats_t2_slice_77.png
- Partial data -Supporting Information file/Brats_4/
- Partial data -Supporting Information file/Brats_4/Brats_flair_slice_77.png
- Partial data -Supporting Information file/Brats_4/Brats_seg_slice_77.png
- Partial data -Supporting Information file/Brats_4/Brats_t1ce_slice_77.png
- Partial data -Supporting Information file/Brats_4/Brats_t1_slice_77.png
- Partial data -Supporting Information file/Brats_4/Brats_t2_slice_77.png
- Partial data -Supporting Information file/Brats_5/
- Partial data -Supporting Information file/Brats_5/Brats_flair_slice_77.png
- Partial data -Supporting Information file/Brats_5/Brats_seg_slice_77.png
- Partial data -Supporting Information file/Brats_5/Brats_t1ce_slice_77.png
- Partial data -Supporting Information file/Brats_5/Brats_t1_slice_77.png
- Partial data -Supporting Information file/Brats_5/Brats_t2_slice_77.png
- Partial data -Supporting Information file/Brats_6/
- Partial data -Supporting Information file/Brats_6/Brats_flair_slice_77.png
- Partial data -Supporting Information file/Brats_6/Brats_seg_slice_77.png
- Partial data -Supporting Information file/Brats_6/Brats_t1ce_slice_77.png
- Partial data -Supporting Information file/Brats_6/Brats_t1_slice_77.png
- Partial data -Supporting Information file/Brats_6/Brats_t2_slice_77.png
- Partial data -Supporting Information file/Brats_7/
- Partial data -Supporting Information file/Brats_7/Brats_flair_slice_77.png
- Partial data -Supporting Information file/Brats_7/Brats_seg_slice_77.png
- Partial data -Supporting Information file/Brats_7/Brats_t1ce_slice_77.png
- Partial data -Supporting Information file/Brats_7/Brats_t1_slice_77.png
- Partial data -Supporting Information file/Brats_7/Brats_t2_slice_77.png
- Partial data -Supporting Information file/Brats_8/
- Partial data -Supporting Information file/Brats_8/Brats_flair_slice_77.png
- Partial data -Supporting Information file/Brats_8/Brats_seg_slice_77.png
- Partial data -Supporting Information file/Brats_8/Brats_t1ce_slice_77.png
- Partial data -Supporting Information file/Brats_8/Brats_t1_slice_77.png
- Partial data -Supporting Information file/Brats_8/Brats_t2_slice_77.png
- Partial data -Supporting Information file/Brats_9/
- Partial data -Supporting Information file/Brats_9/Brats_flair_slice_77.png
- Partial data -Supporting Information file/Brats_9/Brats_seg_slice_77.png
- Partial data -Supporting Information file/Brats_9/Brats_t1ce_slice_77.png
- Partial data -Supporting Information file/Brats_9/Brats_t1_slice_77.png
- Partial data -Supporting Information file/Brats_9/Brats_t2_slice_77.png
